# Supplementary material for: An efficient intrusion detection system for IoT security using CNN decision forest
Source: PeerJ Comput Sci. 2024 Sep 9;10:e2290. doi: 10.7717/peerj-cs.2290 (PMC11419618; doi:10.7717/peerj-cs.2290)
Supplement: Supplemental Information 2 — Source code developed under Python. This code is used to evaluate our proposed model. [file peerj-cs-10-2290-s002.ipynb]

# %% [code]
import tensorflow as tf
import numpy as np
import pandas as pd
from tensorflow import keras
from tensorflow.keras import layers
from keras import losses
from keras import optimizers
from keras import metrics
import math
import matplotlib.pyplot as plt
import seaborn as sns

# %% [code]
CSV_HEADER = [
      "duration",
      "protocol_type",
      "service",
      "flag",
      "src_bytes",
      "dst_bytes",
      "land",
      "wrong_fragment",
      "urgent",
      "hot",
      "num_failed_logins",
      "logged_in",
      "num_compromised",
      "root_shell",
      "su_attempted",
      "num_root",
      "num_file_creations",
      "num_shells",
      "num_access_files",
      "num_outbound_cmds",
      "is_host_login",
      "is_guest_login",
      "count",
      "srv_count",
      "serror_rate",
      "srv_serror_rate",
      "rerror_rate",
      "srv_rerror_rate",
      "same_srv_rate",
      "diff_srv_rate",
      "srv_diff_host_rate",
      "dst_host_count",
      "dst_host_srv_count",
      "dst_host_same_srv_rate",
      "dst_host_diff_srv_rate",
      "dst_host_same_src_port_rate",
      "dst_host_srv_diff_host_rate",
      "dst_host_serror_rate",
      "dst_host_srv_serror_rate",
      "dst_host_rerror_rate",
      "dst_host_srv_rerror_rate",
      "class"
]


train_data = pd.read_csv("train.csv", header=None, names=CSV_HEADER)

test_data = pd.read_csv("test.csv", header=None, names=CSV_HEADER)

print(f"Train dataset shape: {train_data.shape}")
print(f"Test dataset shape: {test_data.shape}")
train_data['class'] = train_data['class'].str.replace(r"^(.(?<!normal))*?$", "anomaly")
test_data['class'] = test_data['class'].str.replace(r"^(.(?<!normal))*?$", "anomaly")

train_data['land'] = train_data['land'].astype(str)
test_data['land'] = test_data['land'].astype(str)

train_data['logged_in'] = train_data['logged_in'].astype(str)
test_data['logged_in'] = test_data['logged_in'].astype(str)

train_data['is_host_login'] = train_data['is_host_login'].astype(str)
test_data['is_host_login'] = test_data['is_host_login'].astype(str)

train_data['is_guest_login'] = train_data['is_guest_login'].astype(str)
test_data['is_guest_login'] = test_data['is_guest_login'].astype(str)

sns.countplot(
    x='class',
    data=train_data)
plt.title('value count')
plt.show()

train_data.protocol_type=train_data.protocol_type.astype('category').cat.codes
train_data.service=train_data.service.astype('category').cat.codes
train_data.flag=train_data.flag.astype('category').cat.codes
train_data.land=train_data.land.astype('category').cat.codes
train_data.logged_in=train_data.logged_in.astype('category').cat.codes
train_data.is_host_login=train_data.is_host_login.astype('category').cat.codes
train_data.is_guest_login=train_data.is_guest_login.astype('category').cat.codes

test_data.protocol_type=test_data.protocol_type.astype('category').cat.codes
test_data.service=test_data.service.astype('category').cat.codes
test_data.flag=test_data.flag.astype('category').cat.codes
test_data.land=test_data.land.astype('category').cat.codes
test_data.logged_in=test_data.logged_in.astype('category').cat.codes
test_data.is_host_login=test_data.is_host_login.astype('category').cat.codes
test_data.is_guest_login=test_data.is_guest_login.astype('category').cat.codes

# %% [markdown]
## Removing outliers and duplicates

# %% [code]
def Remove_Outlier_Indices(df):
    Q1 = df.quantile(0.02)
    Q3 = df.quantile(0.98)
    IQR = Q3 - Q1
    #trueList = ~((df < (Q1 - 1.5 * IQR)) |(df > (Q3 + 1.5 * IQR)))
    trueList = ~((df < (Q1 - 1.5 * IQR)) |(df > (Q3 + 1.5 * IQR))).any(axis=1)
    return trueList

nonOutlierList = Remove_Outlier_Indices(train_data)
new_train_data = train_data[nonOutlierList]

nonOutlierList = Remove_Outlier_Indices(test_data)
new_test_data = test_data[nonOutlierList]

# %% [markdown]
## Merging train and test datasets

# %% [code]
frames = [new_train_data, new_test_data]
df = pd.concat(frames)
df = df.reset_index(drop=True)
df

# %% [markdown]
## Feature Selection

# %% [code]
from sklearn.feature_selection import SelectKBest
from sklearn.feature_selection import f_regression

selector = SelectKBest(f_regression, k=10)
X = df.drop(['class'], axis=1)
Y = df["class"].astype('category').cat.codes
X_new = selector.fit(X, Y)
X.columns.values[selector.get_support()]

# %% [code]
columns = X.columns.values[selector.get_support()]

# %% [code]
columns = []
for c in X.columns.values[selector.get_support()]:
  columns.append(str(c))

# %% [code]
principalDf = pd.DataFrame(data = X
             , columns = X.columns.values[selector.get_support()])
finalDf = pd.concat([principalDf, df["class"]], axis = 1)
finalDf

# %% [markdown]
# Model

# %% [code]
from sklearn.model_selection import train_test_split
train_data, test_data = train_test_split(finalDf, test_size=0.25)
train_data_file = "train_data.csv"
test_data_file = "test_data.csv"

train_data.to_csv(train_data_file, index=False, header=False)
test_data.to_csv(test_data_file, index=False, header=False)

# %% [code]
CSV_HEADER = []
for x in columns:
  CSV_HEADER.append(x)
CSV_HEADER.append("class")

# A list of the numerical feature names.
NUMERIC_FEATURE_NAMES = columns
# A dictionary of the categorical features and their vocabulary.
CATEGORICAL_FEATURES_WITH_VOCABULARY = {
}
# A list of the columns to ignore from the dataset.
IGNORE_COLUMN_NAMES = []
# A list of the categorical feature names.
CATEGORICAL_FEATURE_NAMES = list(CATEGORICAL_FEATURES_WITH_VOCABULARY.keys())
# A list of all the input features.
FEATURE_NAMES = NUMERIC_FEATURE_NAMES + CATEGORICAL_FEATURE_NAMES
# A list of column default values for each feature.
COLUMN_DEFAULTS = [
    [0.0] if feature_name in NUMERIC_FEATURE_NAMES + IGNORE_COLUMN_NAMES else ["NA"]
    for feature_name in CSV_HEADER
]
# The name of the target feature.
TARGET_FEATURE_NAME = "class"
# A list of the labels of the target features.
TARGET_LABELS = ["normal", "anomaly"]

from tensorflow.keras.layers import StringLookup

target_label_lookup = StringLookup(
    vocabulary=TARGET_LABELS, mask_token=None, num_oov_indices=0
)


def get_dataset_from_csv(csv_file_path, shuffle=False, batch_size=128):
    dataset = tf.data.experimental.make_csv_dataset(
        csv_file_path,
        batch_size=batch_size,
        column_names=CSV_HEADER,
        column_defaults=COLUMN_DEFAULTS,
        label_name=TARGET_FEATURE_NAME,
        num_epochs=1,
        header=False,
        na_value="?",
        shuffle=shuffle,
    ).map(lambda features, target: (features, target_label_lookup(target)))
    return dataset.cache()

def create_model_inputs():
    inputs = {}
    for feature_name in FEATURE_NAMES:
        if feature_name in NUMERIC_FEATURE_NAMES:
            inputs[feature_name] = layers.Input(
                name=feature_name, shape=(), dtype=tf.float32
            )
        else:
            inputs[feature_name] = layers.Input(
                name=feature_name, shape=(), dtype=tf.string
            )
    return inputs

def encode_inputs(inputs):
    encoded_features = []
    for feature_name in inputs:
        if feature_name in CATEGORICAL_FEATURE_NAMES:
            vocabulary = CATEGORICAL_FEATURES_WITH_VOCABULARY[feature_name]
            #print(vocabulary)
            # Create a lookup to convert a string values to an integer indices.
            # Since we are not using a mask token, nor expecting any out of vocabulary
            # (oov) token, we set mask_token to None and num_oov_indices to 0.
            lookup = StringLookup(
                vocabulary=vocabulary, mask_token=None, num_oov_indices=0
            )
            # Convert the string input values into integer indices.
            value_index = lookup(inputs[feature_name])
            embedding_dims = int(math.sqrt(lookup.vocabulary_size()))
            # Create an embedding layer with the specified dimensions.
            embedding = layers.Embedding(
                input_dim=lookup.vocabulary_size(), output_dim=embedding_dims
            )
            # Convert the index values to embedding representations.
            encoded_feature = embedding(value_index)
        else:
            # Use the numerical features as-is.
            encoded_feature = inputs[feature_name]
            if inputs[feature_name].shape[-1] is None:
                encoded_feature = tf.expand_dims(encoded_feature, -1)

        encoded_features.append(encoded_feature)

    encoded_features = layers.concatenate(encoded_features)
    return encoded_features

class NeuralDecisionTree(keras.Model):
    def __init__(self, depth, num_features, used_features_rate, num_classes):
        super().__init__()
        self.depth = depth
        self.num_leaves = 2 ** depth
        self.num_classes = num_classes

        # Create a mask for the randomly selected features.
        num_used_features = int(num_features * used_features_rate)
        one_hot = np.eye(num_features)
        sampled_feature_indicies = np.random.choice(
            np.arange(num_features), num_used_features, replace=False
        )
        self.used_features_mask = one_hot[sampled_feature_indicies]

        # Initialize the weights of the classes in leaves.
        self.pi = tf.Variable(
            initial_value=tf.random_normal_initializer()(
                shape=[self.num_leaves, self.num_classes]
            ),
            dtype="float32",
            trainable=True,
        )

        # Initialize the stochastic routing layer.
        self.decision_fn = layers.Dense(
            units=self.num_leaves, activation="sigmoid", name="decision"
        )

    def call(self, features):
        batch_size = tf.shape(features)[0]

        # Apply the feature mask to the input features.
        features = tf.matmul(
            features, self.used_features_mask, transpose_b=True
        )  # [batch_size, num_used_features]
        # Compute the routing probabilities.
        decisions = tf.expand_dims(
            self.decision_fn(features), axis=2
        )  # [batch_size, num_leaves, 1]
        # Concatenate the routing probabilities with their complements.
        decisions = layers.concatenate(
            [decisions, 1 - decisions], axis=2
        )  # [batch_size, num_leaves, 2]

        mu = tf.ones([batch_size, 1, 1])

        begin_idx = 1
        end_idx = 2
        # Traverse the tree in breadth-first order.
        for level in range(self.depth):
            mu = tf.reshape(mu, [batch_size, -1, 1])  # [batch_size, 2 ** level, 1]
            mu = tf.tile(mu, (1, 1, 2))  # [batch_size, 2 ** level, 2]
            level_decisions = decisions[
                :, begin_idx:end_idx, :
            ]  # [batch_size, 2 ** level, 2]
            mu = mu * level_decisions  # [batch_size, 2**level, 2]
            begin_idx = end_idx
            end_idx = begin_idx + 2 ** (level + 1)

        mu = tf.reshape(mu, [batch_size, self.num_leaves])  # [batch_size, num_leaves]
        probabilities = keras.activations.softmax(self.pi)  # [num_leaves, num_classes]
        outputs = tf.matmul(mu, probabilities)  # [batch_size, num_classes]
        return outputs

class NeuralDecisionForest(keras.Model):
    def __init__(self, num_trees, depth, num_features, used_features_rate, num_classes):
        super().__init__()
        self.ensemble = []
        # Initialize the ensemble by adding NeuralDecisionTree instances.
        # Each tree will have its own randomly selected input features to use.
        for _ in range(num_trees):
            self.ensemble.append(
                NeuralDecisionTree(depth, num_features, used_features_rate, num_classes)
            )

    def call(self, inputs):
        # Initialize the outputs: a [batch_size, num_classes] matrix of zeros.
        batch_size = tf.shape(inputs)[0]
        outputs = tf.zeros([batch_size, num_classes])

        # Aggregate the outputs of trees in the ensemble.
        for tree in self.ensemble:
            outputs += tree(inputs)
        # Divide the outputs by the ensemble size to get the average.
        outputs /= len(self.ensemble)
        return outputs
learning_rate = 0.01
batch_size = 128
num_epochs = 10


def run_experiment(model):

    # model.compile(
    #     optimizer=keras.optimizers.Adam(learning_rate=learning_rate),
    #     loss=keras.losses.SparseCategoricalCrossentropy(),
    #     metrics=[keras.metrics.SparseCategoricalAccuracy()],
    # )
    model.compile(
        optimizer=keras.optimizers.Adam(learning_rate=learning_rate),
        loss=keras.losses.SparseCategoricalCrossentropy(),
        metrics=[metrics.SparseCategoricalAccuracy()],
    )
    print("Start training the model...")
    train_dataset = get_dataset_from_csv(
        train_data_file, shuffle=True, batch_size=batch_size
    )

    model.fit(train_dataset, epochs=num_epochs)
    print("Model training finished")

    print("Evaluating the model on the test data...")
    test_dataset = get_dataset_from_csv(test_data_file, batch_size=batch_size)

    _, accuracy = model.evaluate(test_dataset)
    print(f"Test accuracy: {round(accuracy * 100, 2)}%")
    return model

# %% [code]
num_trees = 25
depth = 5
used_features_rate = 0.5
num_classes = len(TARGET_LABELS)


def create_forest_model():
    inputs = create_model_inputs()
    features = encode_inputs(inputs)
    features = layers.BatchNormalization()(features)
    num_features = features.shape[1]

    forest_model = NeuralDecisionForest(
        num_trees, depth, num_features, used_features_rate, num_classes
    )

    outputs = forest_model(features)
    model = keras.Model(inputs=inputs, outputs=outputs)
    return model


forest_model = create_forest_model()

finalModel = run_experiment(forest_model)

# %% [code]
test_dataset = get_dataset_from_csv(test_data_file, batch_size=batch_size)
colnames=['1', '2', '3', '4', '5', '6', '7', '8', '9', '10', 'target']
data = pd.read_csv("test_data.csv", names=colnames, header=None)
data['target'].replace('normal', 0,inplace=True)
data['target'].replace('anomaly', 1,inplace=True)
y_test = data['target'].values  # as a numpy array
from sklearn.metrics import confusion_matrix
y_prediction = finalModel.predict(test_dataset)
y_prediction = np.argmax (y_prediction, axis = 1)
result = confusion_matrix(y_test, y_prediction , normalize='pred')
print(result)
TP = result[0][0]
FP = result[0][1]
TN = result[1][1]
FN = result[1][0]
ACC = (TP+TN)/(TP+TN+FP+FN)
PR = TP/(TP+FP) #precision
TPR = TP/(TP+FN) #Recall or True positive rate
FPR = FP/(FP+TN)
F1Score = 2*(PR*TPR)/(PR+TPR)
print("ACC: " + str(ACC))
print("PR: " + str(PR))
print("TPR: " + str(TPR))
print("FPR: " + str(FPR))
print("F1Score: " + str(F1Score))
import matplotlib.pyplot as plt
import numpy
from sklearn import metrics


cm_display = metrics.ConfusionMatrixDisplay(confusion_matrix = result, display_labels = [True, False])

cm_display.plot()
plt.show()

# %% [markdown]
## CISIDS2017

# %% [code]
from google.colab import drive
drive.mount('/content/drive')

# %% [code]
import pandas as pd
import glob
import os

path = r'C:\DRO\DCL_rawdata_files' # use your path
all_files = glob.glob(os.path.join(path , "/content/drive/MyDrive/datasets/CISIDS2017/*.csv"))

li = []

for filename in all_files:
    df = pd.read_csv(filename, index_col=None, header=0)
    li.append(df)

frame = pd.concat(li, axis=0, ignore_index=True)
frame

# %% [code]
column_headers = list(frame.columns.values)
column_headers

# %% [code]
frame[' Label'] = frame[' Label'].str.replace(r"^(.(?<!BENIGN))*?$", "ANOMALY")
sns.countplot(
    x=' Label',
    data=frame)
plt.title('value count')
plt.show()

# %% [code]
CSV_HEADER = column_headers

# %% [code]
df = frame

# %% [code]
def Remove_Outlier_Indices(df):
    Q1 = df.quantile(0.02)
    Q3 = df.quantile(0.98)
    IQR = Q3 - Q1
    #trueList = ~((df < (Q1 - 1.5 * IQR)) |(df > (Q3 + 1.5 * IQR)))
    trueList = ~((df < (Q1 - 1.5 * IQR)) |(df > (Q3 + 1.5 * IQR))).any(axis=1)
    return trueList

nonOutlierList = Remove_Outlier_Indices(df)
new_data = df[nonOutlierList]


# %% [code]
df = new_data
df = df.reset_index(drop=True)
df

# %% [code]
from sklearn.feature_selection import SelectKBest
from sklearn.feature_selection import f_regression

selector = SelectKBest(f_regression, k=10)
X = df.drop([' Label'], axis=1)
Y = df[" Label"].astype('category').cat.codes
X_new = selector.fit(X, Y)
X.columns.values[selector.get_support()]

# %% [code]
columns = X.columns.values[selector.get_support()]

# %% [code]
columns = []
for c in X.columns.values[selector.get_support()]:
  columns.append(str(c))

# %% [code]
principalDf = pd.DataFrame(data = X
             , columns = X.columns.values[selector.get_support()])
finalDf = pd.concat([principalDf, df[" Label"]], axis = 1)
finalDf

# %% [code]
from sklearn.model_selection import train_test_split
train_data, test_data = train_test_split(finalDf, test_size=0.25)
train_data_file = "train_data.csv"
test_data_file = "test_data.csv"

train_data.to_csv(train_data_file, index=False, header=False)
test_data.to_csv(test_data_file, index=False, header=False)

# %% [code]
CSV_HEADER = []
for x in columns:
  CSV_HEADER.append(x)
CSV_HEADER.append(" Label")

# A list of the numerical feature names.
NUMERIC_FEATURE_NAMES = columns
# A dictionary of the categorical features and their vocabulary.
CATEGORICAL_FEATURES_WITH_VOCABULARY = {
}
# A list of the columns to ignore from the dataset.
IGNORE_COLUMN_NAMES = []
# A list of the categorical feature names.
CATEGORICAL_FEATURE_NAMES = list(CATEGORICAL_FEATURES_WITH_VOCABULARY.keys())
# A list of all the input features.
FEATURE_NAMES = NUMERIC_FEATURE_NAMES + CATEGORICAL_FEATURE_NAMES
# A list of column default values for each feature.
COLUMN_DEFAULTS = [
    [0.0] if feature_name in NUMERIC_FEATURE_NAMES + IGNORE_COLUMN_NAMES else ["NA"]
    for feature_name in CSV_HEADER
]
# The name of the target feature.
TARGET_FEATURE_NAME = " Label"
# A list of the labels of the target features.
TARGET_LABELS = ["BENIGN", "ANOMALY"]

from tensorflow.keras.layers import StringLookup

target_label_lookup = StringLookup(
    vocabulary=TARGET_LABELS, mask_token=None, num_oov_indices=0
)


def get_dataset_from_csv(csv_file_path, shuffle=False, batch_size=128):
    dataset = tf.data.experimental.make_csv_dataset(
        csv_file_path,
        batch_size=batch_size,
        column_names=CSV_HEADER,
        column_defaults=COLUMN_DEFAULTS,
        label_name=TARGET_FEATURE_NAME,
        num_epochs=1,
        header=False,
        na_value="?",
        shuffle=shuffle,
    ).map(lambda features, target: (features, target_label_lookup(target)))
    return dataset.cache()

def create_model_inputs():
    inputs = {}
    for feature_name in FEATURE_NAMES:
        if feature_name in NUMERIC_FEATURE_NAMES:
            inputs[feature_name] = layers.Input(
                name=feature_name, shape=(), dtype=tf.float32
            )
        else:
            inputs[feature_name] = layers.Input(
                name=feature_name, shape=(), dtype=tf.string
            )
    return inputs

def encode_inputs(inputs):
    encoded_features = []
    for feature_name in inputs:
        if feature_name in CATEGORICAL_FEATURE_NAMES:
            vocabulary = CATEGORICAL_FEATURES_WITH_VOCABULARY[feature_name]
            #print(vocabulary)
            # Create a lookup to convert a string values to an integer indices.
            # Since we are not using a mask token, nor expecting any out of vocabulary
            # (oov) token, we set mask_token to None and num_oov_indices to 0.
            lookup = StringLookup(
                vocabulary=vocabulary, mask_token=None, num_oov_indices=0
            )
            # Convert the string input values into integer indices.
            value_index = lookup(inputs[feature_name])
            embedding_dims = int(math.sqrt(lookup.vocabulary_size()))
            # Create an embedding layer with the specified dimensions.
            embedding = layers.Embedding(
                input_dim=lookup.vocabulary_size(), output_dim=embedding_dims
            )
            # Convert the index values to embedding representations.
            encoded_feature = embedding(value_index)
        else:
            # Use the numerical features as-is.
            encoded_feature = inputs[feature_name]
            if inputs[feature_name].shape[-1] is None:
                encoded_feature = tf.expand_dims(encoded_feature, -1)

        encoded_features.append(encoded_feature)

    encoded_features = layers.concatenate(encoded_features)
    return encoded_features

class NeuralDecisionTree(keras.Model):
    def __init__(self, depth, num_features, used_features_rate, num_classes):
        super().__init__()
        self.depth = depth
        self.num_leaves = 2 ** depth
        self.num_classes = num_classes

        # Create a mask for the randomly selected features.
        num_used_features = int(num_features * used_features_rate)
        one_hot = np.eye(num_features)
        sampled_feature_indicies = np.random.choice(
            np.arange(num_features), num_used_features, replace=False
        )
        self.used_features_mask = one_hot[sampled_feature_indicies]

        # Initialize the weights of the classes in leaves.
        self.pi = tf.Variable(
            initial_value=tf.random_normal_initializer()(
                shape=[self.num_leaves, self.num_classes]
            ),
            dtype="float32",
            trainable=True,
        )

        # Initialize the stochastic routing layer.
        self.decision_fn = layers.Dense(
            units=self.num_leaves, activation="sigmoid", name="decision"
        )

    def call(self, features):
        batch_size = tf.shape(features)[0]

        # Apply the feature mask to the input features.
        features = tf.matmul(
            features, self.used_features_mask, transpose_b=True
        )  # [batch_size, num_used_features]
        # Compute the routing probabilities.
        decisions = tf.expand_dims(
            self.decision_fn(features), axis=2
        )  # [batch_size, num_leaves, 1]
        # Concatenate the routing probabilities with their complements.
        decisions = layers.concatenate(
            [decisions, 1 - decisions], axis=2
        )  # [batch_size, num_leaves, 2]

        mu = tf.ones([batch_size, 1, 1])

        begin_idx = 1
        end_idx = 2
        # Traverse the tree in breadth-first order.
        for level in range(self.depth):
            mu = tf.reshape(mu, [batch_size, -1, 1])  # [batch_size, 2 ** level, 1]
            mu = tf.tile(mu, (1, 1, 2))  # [batch_size, 2 ** level, 2]
            level_decisions = decisions[
                :, begin_idx:end_idx, :
            ]  # [batch_size, 2 ** level, 2]
            mu = mu * level_decisions  # [batch_size, 2**level, 2]
            begin_idx = end_idx
            end_idx = begin_idx + 2 ** (level + 1)

        mu = tf.reshape(mu, [batch_size, self.num_leaves])  # [batch_size, num_leaves]
        probabilities = keras.activations.softmax(self.pi)  # [num_leaves, num_classes]
        outputs = tf.matmul(mu, probabilities)  # [batch_size, num_classes]
        return outputs

class NeuralDecisionForest(keras.Model):
    def __init__(self, num_trees, depth, num_features, used_features_rate, num_classes):
        super().__init__()
        self.ensemble = []
        # Initialize the ensemble by adding NeuralDecisionTree instances.
        # Each tree will have its own randomly selected input features to use.
        for _ in range(num_trees):
            self.ensemble.append(
                NeuralDecisionTree(depth, num_features, used_features_rate, num_classes)
            )

    def call(self, inputs):
        # Initialize the outputs: a [batch_size, num_classes] matrix of zeros.
        batch_size = tf.shape(inputs)[0]
        outputs = tf.zeros([batch_size, num_classes])

        # Aggregate the outputs of trees in the ensemble.
        for tree in self.ensemble:
            outputs += tree(inputs)
        # Divide the outputs by the ensemble size to get the average.
        outputs /= len(self.ensemble)
        return outputs
learning_rate = 0.01
batch_size = 128
num_epochs = 10


def run_experiment(model):

    # model.compile(
    #     optimizer=keras.optimizers.Adam(learning_rate=learning_rate),
    #     loss=keras.losses.SparseCategoricalCrossentropy(),
    #     metrics=[keras.metrics.SparseCategoricalAccuracy()],
    # )
    model.compile(
        optimizer=keras.optimizers.Adam(learning_rate=learning_rate),
        loss=keras.losses.SparseCategoricalCrossentropy(),
        metrics=[metrics.SparseCategoricalAccuracy()],
    )
    print("Start training the model...")
    train_dataset = get_dataset_from_csv(
        train_data_file, shuffle=True, batch_size=batch_size
    )

    model.fit(train_dataset, epochs=num_epochs)
    print("Model training finished")

    print("Evaluating the model on the test data...")
    test_dataset = get_dataset_from_csv(test_data_file, batch_size=batch_size)

    _, accuracy = model.evaluate(test_dataset)
    print(f"Test accuracy: {round(accuracy * 100, 2)}%")
    return model

# %% [code]
num_trees = 25
depth = 5
used_features_rate = 0.5
num_classes = len(TARGET_LABELS)


def create_forest_model():
    inputs = create_model_inputs()
    features = encode_inputs(inputs)
    features = layers.BatchNormalization()(features)
    num_features = features.shape[1]

    forest_model = NeuralDecisionForest(
        num_trees, depth, num_features, used_features_rate, num_classes
    )

    outputs = forest_model(features)
    model = keras.Model(inputs=inputs, outputs=outputs)
    return model


forest_model = create_forest_model()

finalModel = run_experiment(forest_model)

# %% [code]
test_dataset = get_dataset_from_csv(test_data_file, batch_size=batch_size)
colnames=['1', '2', '3', '4', '5', '6', '7', '8', '9', '10', 'target']
data = pd.read_csv("test_data.csv", names=colnames, header=None)
data['target'].replace('BENIGN', 0,inplace=True)
data['target'].replace('ANOMALY', 1,inplace=True)
y_test = data['target'].values  # as a numpy array
from sklearn.metrics import confusion_matrix
y_prediction = finalModel.predict(test_dataset)
y_prediction = np.argmax (y_prediction, axis = 1)
result = confusion_matrix(y_test, y_prediction , normalize='pred')
print(result)
TP = result[0][0]
FP = result[0][1]
TN = result[1][1]
FN = result[1][0]
ACC = (TP+TN)/(TP+TN+FP+FN)
PR = TP/(TP+FP) #precision
TPR = TP/(TP+FN) #Recall or True positive rate
FPR = FP/(FP+TN)
F1Score = 2*(PR*TPR)/(PR+TPR)
print("ACC: " + str(ACC))
print("PR: " + str(PR))
print("TPR: " + str(TPR))
print("FPR: " + str(FPR))
print("F1Score: " + str(F1Score))
import matplotlib.pyplot as plt
import numpy
from sklearn import metrics


cm_display = metrics.ConfusionMatrixDisplay(confusion_matrix = result, display_labels = [True, False])

cm_display.plot()
plt.show()

# %% [markdown]
# UNSWB-NB15

# %% [code]
import tensorflow as tf
import numpy as np
import pandas as pd
from tensorflow import keras
from tensorflow.keras import layers
from keras import losses
from keras import optimizers
from keras import metrics
import math
import matplotlib.pyplot as plt
import seaborn as sns

# %% [code]
from google.colab import drive
drive.mount('/content/drive')

# %% [code]
CSV_HEADER = [
"srcip",
"sport",
"dstip",
"dsport",
"proto",
"state",
"dur",
"sbytes",
"dbytes",
"sttl",
"dttl",
"sloss",
"dloss",
"service",
"Sload",
"Dload",
"Spkts",
"Dpkts",
"swin",
"dwin",
"stcpb",
"dtcpb",
"smeansz",
"dmeansz",
"trans_depth",
"res_bdy_len",
"Sjit",
"Djit",
"Stime",
"Ltime",
"Sintpkt",
"Dintpkt",
"tcprtt",
"synack",
"ackdat",
"is_sm_ips_ports",
"ct_state_ttl",
"ct_flw_http_mthd",
"is_ftp_login",
"ct_ftp_cmd",
"ct_srv_src",
"ct_srv_dst",
"ct_dst_ltm",
"ct_src_ ltm",
"ct_src_dport_ltm",
"ct_dst_sport_ltm",
"ct_dst_src_ltm",
"attack_cat",
"Label"
]

# %% [code]
import pandas as pd
import glob
import os

path = r'C:\DRO\DCL_rawdata_files' # use your path
all_files = glob.glob(os.path.join(path , "/content/drive/MyDrive/datasets/UNSW-NB15/*.csv"))

li = []

for filename in all_files:
    df = pd.read_csv(filename, index_col=None, header=None, names=CSV_HEADER,low_memory=False)
    li.append(df)

frame = pd.concat(li, axis=0, ignore_index=True)
pd.set_option('display.max_columns', None)
frame

# %% [code]
frame.srcip = frame.srcip.astype('category').cat.codes
frame.dstip = frame.dstip.astype('category').cat.codes
frame.proto = frame.proto.astype('category').cat.codes
frame.state = frame.state.astype('category').cat.codes
frame.service = frame.service.astype('category').cat.codes
frame.ct_flw_http_mthd = frame.ct_flw_http_mthd.astype('category').cat.codes
frame.is_ftp_login = frame.is_ftp_login.astype('category').cat.codes
frame.ct_ftp_cmd = frame.ct_ftp_cmd.astype('category').cat.codes
frame['Label'] = frame['Label'].astype(str)
frame['Label'] = frame['Label'].str.replace("1", "anomaly")
frame['Label'] = frame['Label'].str.replace("0", "normal")
frame = frame.drop('attack_cat', axis=1)
frame

# %% [code]
column_headers = list(frame.columns.values)
column_headers

# %% [code]
CSV_HEADER = column_headers
df = frame
def Remove_Outlier_Indices(df):
    Q1 = df.quantile(0.02)
    Q3 = df.quantile(0.98)
    IQR = Q3 - Q1
    #trueList = ~((df < (Q1 - 1.5 * IQR)) |(df > (Q3 + 1.5 * IQR)))
    trueList = ~((df < (Q1 - 1.5 * IQR)) |(df > (Q3 + 1.5 * IQR))).any(axis=1)
    return trueList

nonOutlierList = Remove_Outlier_Indices(df)
new_data = df[nonOutlierList]

df = new_data
df = df.reset_index(drop=True)
del new_data
del nonOutlierList
del li
del frame
import gc
gc.collect()

# %% [code]
from sklearn.feature_selection import SelectKBest
from sklearn.feature_selection import f_regression

selector = SelectKBest(f_regression, k=10)
X = df.drop(['Label'], axis=1)
Y = df["Label"].astype('category').cat.codes
X_new = selector.fit(X, Y)
X.columns.values[selector.get_support()]

# %% [code]
columns = X.columns.values[selector.get_support()]

# %% [code]
columns = []
for c in X.columns.values[selector.get_support()]:
  columns.append(str(c))

# %% [code]
principalDf = pd.DataFrame(data = X
             , columns = X.columns.values[selector.get_support()])
finalDf = pd.concat([principalDf, df["Label"]], axis = 1)
finalDf

# %% [code]
from sklearn.model_selection import train_test_split
train_data, test_data = train_test_split(finalDf, test_size=0.25)
train_data_file = "train_data.csv"
test_data_file = "test_data.csv"

train_data.to_csv(train_data_file, index=False, header=False)
test_data.to_csv(test_data_file, index=False, header=False)

# %% [code]
CSV_HEADER = []
for x in columns:
  CSV_HEADER.append(x)
CSV_HEADER.append("Label")

# A list of the numerical feature names.
NUMERIC_FEATURE_NAMES = columns
# A dictionary of the categorical features and their vocabulary.
CATEGORICAL_FEATURES_WITH_VOCABULARY = {
}
# A list of the columns to ignore from the dataset.
IGNORE_COLUMN_NAMES = []
# A list of the categorical feature names.
CATEGORICAL_FEATURE_NAMES = list(CATEGORICAL_FEATURES_WITH_VOCABULARY.keys())
# A list of all the input features.
FEATURE_NAMES = NUMERIC_FEATURE_NAMES + CATEGORICAL_FEATURE_NAMES
# A list of column default values for each feature.
COLUMN_DEFAULTS = [
    [0.0] if feature_name in NUMERIC_FEATURE_NAMES + IGNORE_COLUMN_NAMES else ["NA"]
    for feature_name in CSV_HEADER
]
# The name of the target feature.
TARGET_FEATURE_NAME = "Label"
# A list of the labels of the target features.
TARGET_LABELS = ["normal", "anomaly"]

from tensorflow.keras.layers import StringLookup

target_label_lookup = StringLookup(
    vocabulary=TARGET_LABELS, mask_token=None, num_oov_indices=0
)


def get_dataset_from_csv(csv_file_path, shuffle=False, batch_size=128):
    dataset = tf.data.experimental.make_csv_dataset(
        csv_file_path,
        batch_size=batch_size,
        column_names=CSV_HEADER,
        column_defaults=COLUMN_DEFAULTS,
        label_name=TARGET_FEATURE_NAME,
        num_epochs=1,
        header=False,
        na_value="?",
        shuffle=shuffle,
    ).map(lambda features, target: (features, target_label_lookup(target)))
    return dataset.cache()

def create_model_inputs():
    inputs = {}
    for feature_name in FEATURE_NAMES:
        if feature_name in NUMERIC_FEATURE_NAMES:
            inputs[feature_name] = layers.Input(
                name=feature_name, shape=(), dtype=tf.float32
            )
        else:
            inputs[feature_name] = layers.Input(
                name=feature_name, shape=(), dtype=tf.string
            )
    return inputs

def encode_inputs(inputs):
    encoded_features = []
    for feature_name in inputs:
        if feature_name in CATEGORICAL_FEATURE_NAMES:
            vocabulary = CATEGORICAL_FEATURES_WITH_VOCABULARY[feature_name]
            #print(vocabulary)
            # Create a lookup to convert a string values to an integer indices.
            # Since we are not using a mask token, nor expecting any out of vocabulary
            # (oov) token, we set mask_token to None and num_oov_indices to 0.
            lookup = StringLookup(
                vocabulary=vocabulary, mask_token=None, num_oov_indices=0
            )
            # Convert the string input values into integer indices.
            value_index = lookup(inputs[feature_name])
            embedding_dims = int(math.sqrt(lookup.vocabulary_size()))
            # Create an embedding layer with the specified dimensions.
            embedding = layers.Embedding(
                input_dim=lookup.vocabulary_size(), output_dim=embedding_dims
            )
            # Convert the index values to embedding representations.
            encoded_feature = embedding(value_index)
        else:
            # Use the numerical features as-is.
            encoded_feature = inputs[feature_name]
            if inputs[feature_name].shape[-1] is None:
                encoded_feature = tf.expand_dims(encoded_feature, -1)

        encoded_features.append(encoded_feature)

    encoded_features = layers.concatenate(encoded_features)
    return encoded_features

class NeuralDecisionTree(keras.Model):
    def __init__(self, depth, num_features, used_features_rate, num_classes):
        super().__init__()
        self.depth = depth
        self.num_leaves = 2 ** depth
        self.num_classes = num_classes

        # Create a mask for the randomly selected features.
        num_used_features = int(num_features * used_features_rate)
        one_hot = np.eye(num_features)
        sampled_feature_indicies = np.random.choice(
            np.arange(num_features), num_used_features, replace=False
        )
        self.used_features_mask = one_hot[sampled_feature_indicies]

        # Initialize the weights of the classes in leaves.
        self.pi = tf.Variable(
            initial_value=tf.random_normal_initializer()(
                shape=[self.num_leaves, self.num_classes]
            ),
            dtype="float32",
            trainable=True,
        )

        # Initialize the stochastic routing layer.
        self.decision_fn = layers.Dense(
            units=self.num_leaves, activation="sigmoid", name="decision"
        )

    def call(self, features):
        batch_size = tf.shape(features)[0]

        # Apply the feature mask to the input features.
        features = tf.matmul(
            features, self.used_features_mask, transpose_b=True
        )  # [batch_size, num_used_features]
        # Compute the routing probabilities.
        decisions = tf.expand_dims(
            self.decision_fn(features), axis=2
        )  # [batch_size, num_leaves, 1]
        # Concatenate the routing probabilities with their complements.
        decisions = layers.concatenate(
            [decisions, 1 - decisions], axis=2
        )  # [batch_size, num_leaves, 2]

        mu = tf.ones([batch_size, 1, 1])

        begin_idx = 1
        end_idx = 2
        # Traverse the tree in breadth-first order.
        for level in range(self.depth):
            mu = tf.reshape(mu, [batch_size, -1, 1])  # [batch_size, 2 ** level, 1]
            mu = tf.tile(mu, (1, 1, 2))  # [batch_size, 2 ** level, 2]
            level_decisions = decisions[
                :, begin_idx:end_idx, :
            ]  # [batch_size, 2 ** level, 2]
            mu = mu * level_decisions  # [batch_size, 2**level, 2]
            begin_idx = end_idx
            end_idx = begin_idx + 2 ** (level + 1)

        mu = tf.reshape(mu, [batch_size, self.num_leaves])  # [batch_size, num_leaves]
        probabilities = keras.activations.softmax(self.pi)  # [num_leaves, num_classes]
        outputs = tf.matmul(mu, probabilities)  # [batch_size, num_classes]
        return outputs

class NeuralDecisionForest(keras.Model):
    def __init__(self, num_trees, depth, num_features, used_features_rate, num_classes):
        super().__init__()
        self.ensemble = []
        # Initialize the ensemble by adding NeuralDecisionTree instances.
        # Each tree will have its own randomly selected input features to use.
        for _ in range(num_trees):
            self.ensemble.append(
                NeuralDecisionTree(depth, num_features, used_features_rate, num_classes)
            )

    def call(self, inputs):
        # Initialize the outputs: a [batch_size, num_classes] matrix of zeros.
        batch_size = tf.shape(inputs)[0]
        outputs = tf.zeros([batch_size, num_classes])

        # Aggregate the outputs of trees in the ensemble.
        for tree in self.ensemble:
            outputs += tree(inputs)
        # Divide the outputs by the ensemble size to get the average.
        outputs /= len(self.ensemble)
        return outputs
learning_rate = 0.01
batch_size = 128
num_epochs = 10


def run_experiment(model):

    # model.compile(
    #     optimizer=keras.optimizers.Adam(learning_rate=learning_rate),
    #     loss=keras.losses.SparseCategoricalCrossentropy(),
    #     metrics=[keras.metrics.SparseCategoricalAccuracy()],
    # )
    model.compile(
        optimizer=keras.optimizers.Adam(learning_rate=learning_rate),
        loss=keras.losses.SparseCategoricalCrossentropy(),
        metrics=[metrics.SparseCategoricalAccuracy()],
    )
    print("Start training the model...")
    train_dataset = get_dataset_from_csv(
        train_data_file, shuffle=True, batch_size=batch_size
    )

    model.fit(train_dataset, epochs=num_epochs)
    print("Model training finished")

    print("Evaluating the model on the test data...")
    test_dataset = get_dataset_from_csv(test_data_file, batch_size=batch_size)

    _, accuracy = model.evaluate(test_dataset)
    print(f"Test accuracy: {round(accuracy * 100, 2)}%")
    return model

# %% [code]
num_trees = 25
depth = 5
used_features_rate = 0.5
num_classes = len(TARGET_LABELS)


def create_forest_model():
    inputs = create_model_inputs()
    features = encode_inputs(inputs)
    features = layers.BatchNormalization()(features)
    num_features = features.shape[1]

    forest_model = NeuralDecisionForest(
        num_trees, depth, num_features, used_features_rate, num_classes
    )

    outputs = forest_model(features)
    model = keras.Model(inputs=inputs, outputs=outputs)
    return model


forest_model = create_forest_model()

finalModel = run_experiment(forest_model)

# %% [code]
test_dataset = get_dataset_from_csv(test_data_file, batch_size=batch_size)
colnames=['1', '2', '3', '4', '5', '6', '7', '8', '9', '10', 'target']
data = pd.read_csv("test_data.csv", names=colnames, header=None)
data['target'].replace('normal', 0,inplace=True)
data['target'].replace('anomaly', 1,inplace=True)
y_test = data['target'].values  # as a numpy array
from sklearn.metrics import confusion_matrix
y_prediction = finalModel.predict(test_dataset)
y_prediction = np.argmax (y_prediction, axis = 1)
result = confusion_matrix(y_test, y_prediction , normalize='pred')
print(result)
TP = result[0][0]
FP = result[0][1]
TN = result[1][1]
FN = result[1][0]
ACC = (TP+TN)/(TP+TN+FP+FN)
PR = TP/(TP+FP) #precision
TPR = TP/(TP+FN) #Recall or True positive rate
FPR = FP/(FP+TN)
F1Score = 2*(PR*TPR)/(PR+TPR)
print("ACC: " + str(ACC))
print("PR: " + str(PR))
print("TPR: " + str(TPR))
print("FPR: " + str(FPR))
print("F1Score: " + str(F1Score))
import matplotlib.pyplot as plt
import numpy
from sklearn import metrics


cm_display = metrics.ConfusionMatrixDisplay(confusion_matrix = result, display_labels = [True, False])

cm_display.plot()
plt.show()
